# Supplementary material for: Old and newly synthesized histones are asymmetrically distributed in Drosophila intestinal stem cell divisions
Source: EMBO Rep. 2023 May 31;24(7):e56404. doi: 10.15252/embr.202256404 (PMC10328082; doi:10.15252/embr.202256404)
Supplement: Supplementary file 2 — Table EV1 [file EMBR-24-e56404-s006.xlsx]

## Sheet: Table EV1
Table EV1: Quantification of old histone asymmetry in anaphase and telophase mitotic cells
for H3, H4, H2A, and H3T3A.
Pair #	Old Histone	Old Histone	Old Histone	Old Histone
	H3 Ratio	H4 Ratio	H2A Ratio	H3T3A Ratio
1	1.2	1.18	1.16	1.15
2	2.2	1.12	1.04	1.08
3	1.67	1.12	1.12	1.08
4	1.48	1.12	1.15	1.02
5	2.63	1.31	1.04	1.04
6	1.73	1.21	1.28	1.06
7	1.49	1.19	1.03	1.16
8	1.11	1.12	1.05	1.15
9	1.2	1.3	1.04	1.32
10	1.52	1.36	1.04	1.07
11	1.23	1.19	1.1	1.06
12	1.33	1.05	1.15
13	1.02	1.18	1.03
14	1.07	1.14	1.02
15	1.27	1.21	1.09
16	1.38	1.09	1.12
17	1.26	1.27	1.09
18	1.22	1.08	1.12
19	1.31	1.18	1
20	1.34	1.05	1.01
21	1.29
22	1.12
23	1.26
24	1.28
25	1.65
26	1.03
27	1.22
28	1.09
29	1.19
30	1.13
31	1.05
32	1.27
