# Supplementary material for: Old and newly synthesized histones are asymmetrically distributed in Drosophila intestinal stem cell divisions
Source: EMBO Rep. 2023 May 31;24(7):e56404. doi: 10.15252/embr.202256404 (PMC10328082; doi:10.15252/embr.202256404)
Supplement: Supplementary file 3 — Table EV2 [file EMBR-24-e56404-s005.xlsx]

## Sheet: Table EV2
Table EV2: Quantification of Delta-asymmetric and -symmetric pairs in H3 and H3T3A intestines.
Intestine #	Asymmetric Delta Pairs	Symmetric Delta Pairs	Total	Percentage Asymmetric	Percentage Symmetric
H3
1	130	31	161	80.7	19.3
2	164	28	192	85.4	14.6
3	418	142	560	74.6	25.4
4	460	119	579	79.4	20.6
5	428	127	555	77.1	22.9
6	235	59	294	79.9	20.1
H3T3A
1	207	209	416	49.8	50.2
2	79	112	192	41.1	58.9
3	297	220	517	57.4	42.6
4	284	205	489	58.1	41.9
5	360	374	734	49	51
6	194	204	399	48.9	51.1
