# Supplementary material for: Old and newly synthesized histones are asymmetrically distributed in Drosophila intestinal stem cell divisions
Source: EMBO Rep. 2023 May 31;24(7):e56404. doi: 10.15252/embr.202256404 (PMC10328082; doi:10.15252/embr.202256404)
Supplement: Supplementary file 4 — Table EV3 [file EMBR-24-e56404-s013.xlsx]

## Sheet: Table EV3
Table EV3: Cluster analysis of Delta-positive cells for H3 and H3T3A intestines.
Intestine #	1	2	3+	Total Dl+	Total Cluster	% 1 Dl+	% 2 Dl+	% 3+ Dl+	% Single Dl+ / Total
	Dl+	Dl+	Dl+
H3
1	302	40	0	382	342	88.3	11.7	0	79.1
2	410	69	4	560	483	84.9	14.3	0.8	73.2
3	280	38	2	362	320	87.5	11.9	0.6	77.3
4	304	33	0	370	337	90.2	9.8	0	82.2
H3T3A
1	123	57	7	259	187	65.8	30.5	3.7	47.5
2	495	218	28	1019	741	66.8	29.4	3.8	48.6
3	264	104	17	526	385	68.6	27	4.4	50.2
4	81	36	3	162	120	67.5	30	2.5	50
5	311	110	8	556	429	72.5	25.6	1.9	55.9
