# Supplementary material for: Old and newly synthesized histones are asymmetrically distributed in Drosophila intestinal stem cell divisions
Source: EMBO Rep. 2023 May 31;24(7):e56404. doi: 10.15252/embr.202256404 (PMC10328082; doi:10.15252/embr.202256404)
Supplement: Supplementary file 5 — Table EV4 [file EMBR-24-e56404-s010.xlsx]

## Sheet: Table EV4
Table EV4: Mitotic index of H3- and H3T3A-expressing intestines.
Intestine #	H3	H3T3A
	(# S10P+ Cells)	(# S10P+ Cells)
1	22	11
2	23	8
3	28	22
4	7	26
5	9	59
6	2	37
7	11	49
8	10	47
AVG:	14.00 + 3.23	32.38 + 6.57
