# Supplementary material for: Old and newly synthesized histones are asymmetrically distributed in Drosophila intestinal stem cell divisions
Source: EMBO Rep. 2023 May 31;24(7):e56404. doi: 10.15252/embr.202256404 (PMC10328082; doi:10.15252/embr.202256404)
Supplement: Supplementary file 6 — Table EV5 [file EMBR-24-e56404-s008.xlsx]

## Sheet: Table EV5
Table EV5: Mitotic Index of spatiotemporally controlled
H3- and H3T3A-expressing intestines.
Intestine #	H3	H3T3A
	(# S10P+ Cells)	(# S10P+ Cells)
1	19	12
2	0	20
3	4	43
4	10	49
5	28	10
6	10	15
7	14	20
8	1	9
9	25	44
10	16	28
11	25	38
AVG:	13.82 + 2.96	26.18 + 4.50
