# Supplementary material for: Old and newly synthesized histones are asymmetrically distributed in Drosophila intestinal stem cell divisions
Source: EMBO Rep. 2023 May 31;24(7):e56404. doi: 10.15252/embr.202256404 (PMC10328082; doi:10.15252/embr.202256404)
Supplement: Supplementary file 7 — Table EV6 [file EMBR-24-e56404-s004.xlsx]

## Sheet: Table EV6
Table EV6: Quantification of colocalization between eYFP and Su(H)-LacZ
in H3- and H3T3A-expressing intestine regions.
Region #	H3 Correlation Coefficients	H3T3A Correlation Coefficients
1	0.24	0.09
2	0.23	0.4
3	0.14	0.13
4	0.25	0.3
5	0.33	0.29
6	0.23	0.31
7	0.13	0.1
8	0.11	0.25
9	0.16	0.16
10	0.08	0.24
11	0.23	0.17
12	0.29	0.3
13	0.09	0.36
14	0.08	0.14
15	0.14	0.38
16	0.11	0.44
17	0.17	0.23
18	0.13	0.13
19	0.21	0.23
20	0.14	0.32
21	0.11	0.26
22	0.24	0.09
23	0.23	0.4
24	0.14	0.13
25	0.25	0.3
26	0.33	0.29
27	0.23	0.31
28	0.13	0.1
29	0.11	0.25
30	0.16	0.16
31	0.08	0.24
32	0.23	0.17
33	0.29	0.3
34	0.09	0.36
35	0.08	0.14
36	0.14	0.38
37	0.11	0.44
38	0.17	0.23
39	0.13	0.13
40	0.21	0.23
41	0.14	0.32
42	0.11	0.26
