# Supplementary material for: Old and newly synthesized histones are asymmetrically distributed in Drosophila intestinal stem cell divisions
Source: EMBO Rep. 2023 May 31;24(7):e56404. doi: 10.15252/embr.202256404 (PMC10328082; doi:10.15252/embr.202256404)
Supplement: Supplementary file 8 — Table EV7 [file EMBR-24-e56404-s012.xlsx]

## Sheet: Table EV7
Table EV7: Quantification of number of two differentiated cell types, ee cells and ECs,
in H3- and H3T3A-expressing cell regions.
Region #	H3 ee cells	H3T3A ee cells	H3 ECs	H3T3A ECs
1	43	20	53	87
2	7	40	61	83
3	7	17	110	70
4	13	13	69	41
5	14	10	95	85
6	20	15	71	132
7	12	14	67	92
8	19	14	79	85
9	7	16	82	57
10	19	17	69	56
11	25	8	78	63
12	16	18	73	74
13	38	18	67	77
14	42	45	79	138
15	42	31	74	98
16	39	18	67	99
17	2	18	74	63
18	12	14	94	122
19	5	14	77	92
20	16	11	70	102
21	21	7	158	85
22	26	24	84	101
23	26	16	72	76
24	31	9	36	91
25	48	7	76	69
26	20	8	77	92
27	58	11	86	56
28	22	30	89	70
29	16	20
30	20	31
31	11	41
32	9	8
33	6	11
34	8	9
35	12	11
36	12	52
37	11	49
38	14	14
39	25	12
40	35	17
41	19	20
42	16	33
