# Supplementary material for: Old and newly synthesized histones are asymmetrically distributed in Drosophila intestinal stem cell divisions
Source: EMBO Rep. 2023 May 31;24(7):e56404. doi: 10.15252/embr.202256404 (PMC10328082; doi:10.15252/embr.202256404)
Supplement: Supplementary file 9 — Table EV8 [file EMBR-24-e56404-s009.xlsx]

## Sheet: Table EV8
Table EV8: Quantification of co-expressed histone H3-GFP and H3-mCherry
in post-mitotic pairs identified by Delta-nLacZ with imaging on fixed samples.
Co-expressed H3 Data with Delta-nLacZ:
Delta-Asymmetric					Delta-Symmetric
Pair #	Old	Log2	New	Log2 (new)	Pair #	Old	Log2	New	Log2 (new)
	Cell 1 / Cell 2	(old)	Cell 1 / Cell 2			Cell 1 / Cell 2	(old)	Cell 1 / Cell 2
1	1.087	0.12	1.107	0.146	1	1.057	0.08	0.829	-0.271
2	0.985	-0.021	0.982	-0.026	2	0.968	-0.047	1.002	0.003
3	0.757	-0.402	0.869	-0.203	3	1.097	0.134	1.113	0.154
4	1.785	0.836	0.965	-0.052	4	1.126	0.171	1.11	0.151
5	1.355	0.438	1.627	0.702	5	1.04	0.056	1.099	0.136
6	1.187	0.247	0.945	-0.081	6	0.665	-0.589	0.673	-0.572
7	1.022	0.032	1.065	0.091	7	1.312	0.392	1.048	0.068
8	1.111	0.152	0.822	-0.283	8	1.238	0.308	1.242	0.312
9	0.843	-0.247	1.045	0.063	9	0.953	-0.069	0.926	-0.11
10	0.904	-0.146	1.228	0.296	10	0.971	-0.043	0.984	-0.023
11	0.715	-0.484	0.938	-0.092	11	1.268	0.342	1.121	0.164
12	0.91	-0.136	0.927	-0.11
13	1.033	0.047	0.796	-0.33
14	0.918	-0.124	0.999	-0.001
15	1.09	0.124	1.039	0.056
