# Supplementary material for: Old and newly synthesized histones are asymmetrically distributed in Drosophila intestinal stem cell divisions
Source: EMBO Rep. 2023 May 31;24(7):e56404. doi: 10.15252/embr.202256404 (PMC10328082; doi:10.15252/embr.202256404)
Supplement: Supplementary file 10 — Dataset EV1 [file EMBR-24-e56404-s002.xlsx]

## Sheet: Dataset EV1-1
Dataset EV1: Quantification of colocalization between GFP and mCherry or mKO tagged histones H3, co-expressed H3, H4, H2A, and H3T3A.
H3 GFP to mCherry Data:
Cell #	Pearson Correlation Coefficient	Spearman Correlation Coefficient
1	0.31	0.469
2	0.72	0.874
3	0.14	0.185
4	0.51	0.655
5	0.38	0.578
6	0.34	0.416
7	0.42	0.632
8	0.46	0.499
9	0.49	0.584
10	0.64	0.693
11	0.45	0.547
12	0.34	0.487
13	0.47	0.593
14	0.19	0.4
15	0.57	0.539
16	0.05	0.159
17	0.52	0.534
18	0.42	0.515
19	0.26	0.403
20	0.34	0.434
21	0.25	0.428
22	0.55	0.652
23	0.45	0.567
24	0.47	0.74
25	0.7	0.746
26	0.66	0.711
27	0.75	0.798
28	0.51	0.618
29	0.85	0.879
30	0.47	0.601
31	0.11	0.194
32	0.25	0.342
33	0.56	0.629
34	0.48	0.568
35	0.5	0.637
36	0.74	0.776
37	0.03	0.069
38	0.17	0.358
39	0.07	0.152
40	0.5	0.527
41	0.49	0.585
42	0.54	0.612
43	0.53	0.654
44	0.62	0.676
45	0.64	0.607
46	0.5	0.554
47	0.55	0.604
48	0.46	0.519
49	0.54	0.653
50	0.44	0.604
51	0.43	0.456
52	0.44	0.515
53	0.56	0.637
54	0.46	0.484
55	0.54	0.556
56	0.54	0.633
57	0.49	0.571
58	0.44	0.567
59	0.51	0.577
60	0.46	0.486
61	0.67	0.745
62	0.64	0.679
63	0.4	0.406
64	0.6	0.735
65	0.42	0.44
66	0.48	0.514
67	0.36	0.3
68	0.3	0.331
69	0.44	0.474
70	0.43	0.476
71	0.28	0.353
72	0.48	0.561
73	0.24	0.257
74	0.25	0.324
75	0.39	0.445
76	0.47	0.505
77	0.37	0.485
78	0.33	0.329
79	0.37	0.409
80	0.34	0.345
81	0.17	0.209

## Sheet: Dataset EV1-2
Co-Expressed H3 Data:
Cell #	Pearson Correlation Coefficient	Spearman Correlation Coefficient
1	0.9	0.827
2	0.91	0.878
3	0.93	0.742
4	0.84	0.617
5	0.74	0.639
6	0.91	0.924
7	0.91	0.868
8	0.69	0.663
9	0.87	0.829
10	0.88	0.824
11	0.86	0.875
12	0.82	0.813
13	0.85	0.859
14	0.87	0.803
15	0.88	0.795
16	0.88	0.71
17	0.89	0.789
18	0.85	0.84
19	0.8	0.752

## Sheet: Dataset EV1-3
H2A GFP to mCherry Data:
Cell #	Pearson Correlation Coefficient	Spearman Correlation Coefficient
1	0.85	0.871
2	0.93	0.945
3	0.8	0.828
4	0.79	0.778
5	0.66	0.678
6	0.53	0.63
7	0.64	0.692
8	0.71	0.735
9	0.85	0.873
10	0.76	0.803
11	0.57	0.618
12	0.64	0.685
13	0.83	0.796
14	0.67	0.732
15	0.75	0.779
16	0.84	0.84
17	0.87	0.787
18	0.77	0.676
19	0.81	0.831
20	0.74	0.771
21	0.72	0.774
22	0.77	0.821
23	0.86	0.89
24	0.9	0.836
25	0.87	0.879
26	0.52	0.578
27	0.61	0.654
28	0.44	0.569
29	0.61	0.678
30	0.92	0.914
31	0.78	0.764
32	0.58	0.648
33	0.7	0.695
34	0.91	0.895
35	0.75	0.817
36	0.6	0.641
37	0.49	0.501
38	0.65	0.711
39	0.55	0.648
40	0.61	0.646
41	0.79	0.819
42	0.77	0.757
43	0.61	0.724
44	0.6	0.617
45	0.68	0.769
46	0.5	0.55
47	0.71	0.775
48	0.53	0.596
49	0.8	0.813
50	0.72	0.723

## Sheet: Dataset EV1-4
H4 GFP to mCherry Data:
Cell #	Pearson Correlation Coefficient	Spearman Correlation Coefficient
1	0.58	0.645
2	0.62	0.675
3	0.64	0.692
4	0.49	0.526
5	0.6	0.656
6	0.64	0.613
7	0.55	0.568
8	0.62	0.641
9	0.62	0.646
10	0.48	0.567
11	0.57	0.596
12	0.41	0.468
13	0.71	0.754
14	0.48	0.561
15	0.34	0.415
16	0.34	0.418
17	0.47	0.479
18	0.3	0.382
19	0.21	0.295
20	0.45	0.412
21	0.46	0.532
22	0.35	0.417
23	0.59	0.607
24	0.54	0.6
25	0.67	0.737
26	0.34	0.374
27	0.66	0.634
28	0.44	0.48
29	0.51	0.583
30	0.55	0.586
31	0.44	0.449

## Sheet: Dataset EV1-5
H3T3A GFP to mKO Data:
Cell #	Pearson Correlation Coefficient	Spearman Correlation Coefficient
1	0.59	0.631
2	0.29	0.342
3	0.39	0.386
4	0.57	0.568
5	0.38	0.477
6	0.25	0.309
7	0.34	0.333
8	0.35	0.379
9	0.4	0.496
10	0.62	0.596
11	0.67	0.692
12	0.5	0.59
13	0.61	0.65
14	0.46	0.36
15	0.69	0.718
16	0.45	0.497
17	0.51	0.519
18	0.71	0.74
19	0.49	0.53
20	0.49	0.511
21	0.59	0.597
22	0.56	0.553
23	0.49	0.581
24	0.49	0.596
25	0.75	0.787
26	0.55	0.603
27	0.53	0.543
28	0.48	0.578
29	0.48	0.555
30	0.58	0.652
31	0.66	0.665
32	0.7	0.718
33	0.43	0.424
34	0.63	0.648
35	0.56	0.623
36	0.33	0.442
37	0.22	0.272
38	0.35	0.387
39	0.31	0.357
40	0.4	0.48
41	0.47	0.455
42	0.37	0.43
43	0.38	0.432
44	0.44	0.52
45	0.4	0.386
46	0.46	0.481
47	0.57	0.603
48	0.67	0.737
49	0.43	0.464
50	0.6	0.496
51	0.36	0.363
52	0.54	0.582
53	0.61	0.626
54	0.52	0.629
55	0.54	0.6
