# Supplementary material for: Old and newly synthesized histones are asymmetrically distributed in Drosophila intestinal stem cell divisions
Source: EMBO Rep. 2023 May 31;24(7):e56404. doi: 10.15252/embr.202256404 (PMC10328082; doi:10.15252/embr.202256404)
Supplement: Supplementary file 11 — Dataset EV2 [file EMBR-24-e56404-s001.xlsx]

## Sheet: Dataset EV2-1
Dataset EV2: Quantification of old and new histone H3, H4, and H2A in post-mitotic pairs identified by Delta-nLacZ with imaging on fixed samples.
H3 Data with Delta-nLacZ:
Delta-Asymmetric Cell Pairs					Delta-Symmetric Cell Pairs
Pair #	Old	Log2	New	Log2 (new)	Pair #	Old	Log2	New	Log2 (new)
	Cell 1 /Cell 2	(old)	Cell 1 /Cell 2			Cell 1 /Cell 2	(old)	Cell 1 /Cell 2
1	3.662	1.873	0.623	-0.684	1	0.986	-0.02	1.015	0.022
2	1.281	0.357	0.386	-1.373	2	0.996	-0.006	1.153	0.205
3	1.049	0.069	0.848	-0.238	3	1.086	0.118	1.051	0.071
4	1.68	0.748	0.263	-1.927	4	0.906	-0.143	1.11	0.15
5	4.645	2.216	1.91	0.934	5	1.221	0.288	1.538	0.621
6	1.765	0.82	0.492	-1.022	6	1.022	0.031	0.868	-0.205
7	1.209	0.274	0.755	-0.406	7	0.893	-0.163	0.792	-0.336
8	2.014	1.01	1.344	0.427	8	0.907	-0.14	1.029	0.041
9	1.668	0.738	0.264	-1.922	9	0.911	-0.135	0.921	-0.118
10	2.998	1.584	0.691	-0.534	10	1.063	0.088	1.055	0.078
11	1.597	0.676	0.906	-0.142	11	1.136	0.184	1.026	0.037
12	6.667	2.737	0.38	-1.395	12	1.131	0.178	1.029	0.041
13	1.111	0.152	1.079	0.11	13	1.136	0.183	1.243	0.314
14	2.37	1.245	1.163	0.218	14	1.042	0.059	1.024	0.034
15	1.145	0.196	0.991	-0.013	15	0.934	-0.099	0.964	-0.052
16	1.278	0.354	0.683	-0.549	16	0.808	-0.308	1.042	0.059
17	1.103	0.142	0.731	-0.453	17	1.074	0.102	1.032	0.045
18	0.989	-0.017	0.648	-0.627	18	1.247	0.318	1.319	0.399
19	1.294	0.372	1.006	0.009	19	1.131	0.178	1.08	0.111
20	1.358	0.441	0.383	-1.384	20	1.232	0.301	1.04	0.056
21	1.066	0.093	0.421	-1.247	21	0.843	-0.246	0.901	-0.15
22	1.357	0.44	0.655	-0.611	22	0.924	-0.114	0.819	-0.288
23	2.414	1.271	1.446	0.532	23	0.993	-0.011	1.011	0.016
24	1.777	0.83	0.896	-0.158	24	1.118	0.16	0.997	-0.005
25	1.111	0.152	0.56	-0.837	25	1.244	0.316	1.041	0.058
26	1.353	0.436	0.333	-1.585	26	1.116	0.158	1.097	0.134
27	1.459	0.545	1.094	0.13	27	1.325	0.406	0.905	-0.144
28	1.005	0.008	0.52	-0.944	28	1.213	0.278	0.964	-0.053
29	0.951	-0.073	0.699	-0.516	29	1.147	0.198	0.973	-0.039
30	1.854	0.89	0.891	-0.167	30	1.032	0.045	0.929	-0.106
31	1.328	0.41	0.8	-0.322
32	1.066	0.093	0.461	-1.117
33	1.299	0.377	0.578	-0.792

## Sheet: Dataset EV2-2
H4 Data with Delta-nLacZ:
Delta-Asymmetric					Delta-Symmetric
Pair #	Old	Log2	New	Log2 (new)	Pair #	Old	Log2	New	Log2 (new)
	Cell 1 / Cell 2	(old)	Cell 1 / Cell 2			Cell 1 / Cell 2	(old)	Cell 1 / Cell 2
1	0.911	-0.135	0.693	-0.529	1	0.965	-0.052	1.026	0.038
2	1.988	0.991	0.751	-0.413	2	0.897	-0.157	1.211	0.277
3	1.09	0.124	0.244	-2.038	3	0.981	-0.028	0.975	-0.036
4	1.178	0.236	0.465	-1.105	4	0.99	-0.014	0.822	-0.282
5	1.093	0.128	0.79	-0.34	5	1.063	0.088	1.146	0.197
6	2.293	1.197	0.573	-0.804	6	1.095	0.131	1.282	0.359
7	1.14	0.189	0.909	-0.138	7	0.837	-0.257	0.664	-0.591
8	1.087	0.12	0.693	-0.53	8	1.131	0.178	0.978	-0.031
9	1.124	0.169	0.898	-0.154	9	1.1	0.137	1.129	0.175
10	1.75	0.807	1.086	0.119	10	1.045	0.064	0.931	-0.104
11	1.116	0.158	1.366	0.45	11	1.085	0.118	0.973	-0.039
12	1.13	0.177	0.639	-0.645	12	0.898	-0.155	0.99	-0.014
13	1.154	0.207	0.627	-0.673	13	1.001	0.001	0.658	-0.604
14	1.597	0.675	0.788	-0.344	14	0.933	-0.1	0.874	-0.194
15	1.691	0.758	0.692	-0.531	15	1.035	0.05	0.84	-0.252
16	1.628	0.703	0.782	-0.355	16	0.955	-0.066	1.036	0.051
17	2.114	1.08	0.809	-0.305	17	0.833	-0.263	0.831	-0.267
18	1.237	0.306	0.479	-1.063	18	1.054	0.075	0.943	-0.084
19	1.561	0.643	0.992	-0.011	19	1.193	0.255	0.847	-0.24

## Sheet: Dataset EV2-3
H2A Data with Delta-nLacZ:
Delta-Asymmetric					Delta-Symmetric
Pair #	Old	Log2	New	Log2 (new)	Pair #	Old	Log2	New	Log2 (new)
	Cell 1 / Cell 2	(old)	Cell 1 / Cell 2			Cell 1 / Cell 2	(old)	Cell 1 / Cell 2
1	1.08	0.111	0.727	-0.461	1	1.232	0.301	1.02	0.029
2	0.881	-0.183	1.101	0.139	2	0.895	-0.16	0.654	-0.614
3	1.808	0.854	1.617	0.694	3	1.147	0.198	0.995	-0.008
4	1.222	0.289	1.577	0.657	4	0.986	-0.021	0.867	-0.205
5	0.867	-0.206	0.787	-0.345	5	0.872	-0.197	0.835	-0.259
6	1.04	0.056	1.115	0.158	6	1.029	0.041	0.841	-0.25
7	1.022	0.032	0.916	-0.126	7	1.203	0.267	1.216	0.283
8	0.774	-0.37	0.565	-0.823	8	0.943	-0.084	0.676	-0.564
9	0.801	-0.32	0.607	-0.721	9	1.041	0.058	1.055	0.078
10	1.164	0.219	0.962	-0.056	10	1.248	0.32	0.904	-0.146
11	0.751	-0.413	0.988	-0.018	11	1.093	0.128	0.653	-0.614
12	0.833	-0.263	1.777	0.829	12	1.022	0.031	0.684	-0.548
13	0.496	-1.011	0.536	-0.901	13	1.071	0.099	0.931	-0.103
14	0.99	-0.015	0.48	-1.06	14	1.031	0.044	1.013	0.019
15	1.151	0.203	1.337	0.419	15	1.175	0.232	1	0
16	1.169	0.225	0.773	-0.372	16	1.039	0.055	0.754	-0.408
17	1.025	0.035	0.767	-0.383	17	1.384	0.468	0.918	-0.124
18	0.499	-1.004	1.198	0.261	18	1.029	0.042	1.012	0.017
19	1.101	0.139	0.77	-0.376	19	1.037	0.053	0.952	-0.071
20	1.111	0.152	0.775	-0.367	20	0.813	-0.298	0.926	-0.111
21	1.142	0.191	0.639	-0.647	21	1.338	0.42	1.369	0.453
22	1.192	0.254	1.256	0.329	22	0.955	-0.066	0.978	-0.032
23	1.227	0.295	0.945	-0.082	23	0.967	-0.048	0.899	-0.153
24	1.018	0.026	0.972	-0.041	24	1.104	0.142	0.977	-0.034
25	1.236	0.306	0.959	-0.061	25	0.905	-0.144	1.005	0.008
26	0.798	-0.325	0.461	-1.119	26	1.077	0.107	1.26	0.333
27	0.998	-0.002	1.191	0.252	27	0.944	-0.083	1.043	0.06
28	1.144	0.194	0.91	-0.136	28	1.05	0.071	1.194	0.255
29	1.008	0.011	0.916	-0.127	29	1.029	0.041	0.839	-0.254
30	0.728	-0.459	0.928	-0.107	30	1.209	0.274	1.103	0.141

## Sheet: Dataset EV2-4
esg-Gal4, Su(H)-Gal80 > H3 Data with Delta-nLacZ:
Delta-Asymmetric					Delta-Symmetric
Pair #	Old	Log2	New	Log2 (new)	Pair #	Old	Log2	New	Log2 (new)
	Cell 1/ Cell 2	(old)	Cell 1 / Cell 2			Cell 1 / Cell 2	(old)	Cell 1 / Cell 2
1	1.428	0.514	0.623	-0.684	1	0.989	-0.016	0.916	-0.126
2	2.491	1.317	1.238	0.308	2	0.896	-0.159	1.005	0.006
3	9.811	3.294	0.632	-0.662	3	0.982	-0.027	0.931	-0.103
4	2.015	1.011	1.064	0.09	4	1.033	0.047	0.885	-0.177
5	1.673	0.742	0.431	-1.215	5	1.021	0.03	0.958	-0.062
6	2.161	1.112	1.451	0.538	6	1.032	0.045	1.091	0.125
7	1.175	0.232	0.524	-0.931	7	0.959	-0.06	0.888	-0.171
8	2.659	1.411	0.897	-0.157	8	1.082	0.114	1.05	0.071
9	2.084	1.06	0.38	-1.395	9	0.954	-0.068	0.822	-0.284
10	1.623	0.698	0.798	-0.325	10	1.085	0.118	0.982	-0.027
11	1.598	0.677	1.304	0.383	11	1.019	0.027	0.883	-0.18
12	4.271	2.094	0.724	-0.465	12	1.102	0.14	1.28	0.356
13	1.644	0.717	0.622	-0.686	13	1.044	0.062	1.275	0.35
14	1.382	0.466	0.525	-0.93	14	1.074	0.103	1.243	0.314
15	0.911	-0.135	0.263	-1.925	15	0.976	-0.036	0.954	-0.068
16	1.37	0.454	0.936	-0.096	16	0.99	-0.014	0.687	-0.543
