# Supplementary material for: Old and newly synthesized histones are asymmetrically distributed in Drosophila intestinal stem cell divisions
Source: EMBO Rep. 2023 May 31;24(7):e56404. doi: 10.15252/embr.202256404 (PMC10328082; doi:10.15252/embr.202256404)
Supplement: Supplementary file 12 — Dataset EV3 [file EMBR-24-e56404-s011.xlsx]

## Sheet: Dataset EV3-1
Dataset EV3: Average Pixel Intensities of eYFP expression along H3 and HT3A intestine profiles, binned by every 1,000-pixel measurements.
H3 Intestine Profiles
Intestine #	Averaged Pixel Range	Value	Intestine #	Averaged Pixel Range	Value
1	1-1000	8.01815	7	1-1000	10.774
	1001-2000	8.34777		1001-2000	17.3985
	2001-3000	7.26784		2001-3000	38.3687
	3001-4000	12.0058		3001-4000	54.783
	4001-5000	11.4883		4001-5000	26.5599
	5001-6000	15.6008		5001-6000	30.5987
	6001-7000	9.15352		6001-7000	31.6741
	7001-8000	6.11592		7001-8000	32.7429
	8001-9000	6.19614		8001-9000	54.002
	9001-10000	6.15159		9001-10000	31.7556
	10001-11000	4.08105		10001-11000	32.2914
	11001-12000	11.0919		11001-12000	29.6376
	12001-13000	14.5265		12001-13000	23.114
	13001-14000	14.4979		13001-14000	22.8087
	14001-15000	16.7102		14001-15000	26.4223
	15001-16000	15.5361		15001-16000	28.6374
	16001-17000	5.96253		16001-17000	22.8798
	17001-18000	5.87091		17001-18000	22.7634
	18001-19000	5.14718		18001-19000	22.3892
2	1-1000	5.87283		19001-20000	28.8955
	1001-2000	8.81652		20001-21000	33.6964
	2001-3000	9.68332		21001-22000	29.7827
	3001-4000	23.8118	8	1-1000	9.18645
	4001-5000	28.147		1001-2000	10.3484
	5001-6000	22.6457		2001-3000	10.1795
	6001-7000	29.992		3001-4000	10.8777
	7001-8000	10.783		4001-5000	12.7782
	8001-9000	12.555		5001-6000	16.726
	9001-10000	19.568		6001-7000	51.156
	10001-11000	16.1557		7001-8000	53.1996
	11001-12000	16.4024		8001-9000	51.0495
	12001-13000	20.9111		9001-10000	43.7877
	13001-14000	20.6199		10001-11000	47.5429
	14001-15000	17.8426		11001-12000	52.89
	15001-16000	18.4789		12001-13000	26.8807
	16001-17000	15.938		13001-14000	32.7729
	17001-18000	17.8164		14001-15000	36.1166
	18001-19000	18.4971		15001-16000	13.2671
	19001-20000	15.9361		16001-17000	7.05947
	20001-21000	8.09598	9	1-1000	12.5069
	21001-22000	4.294		1001-2000	12.4525
3	1-1000	9.79617		2001-3000	21.0867
	1001-2000	15.1426		3001-4000	11.4199
	2001-3000	12.9332		4001-5000	14.3185
	3001-4000	9.2947		5001-6000	23.8381
	4001-5000	6.98982		6001-7000	12.9946
	5001-6000	9.03243		7001-8000	10.5277
	6001-7000	9.40405		8001-9000	7.90129
	7001-8000	9.3641		9001-10000	14.6783
	8001-9000	10.831		10001-11000	23.2825
	9001-10000	14.8332		11001-12000	16.6098
	10001-11000	10.6569		12001-13000	13.2672
	11001-12000	9.89968		13001-14000	11.4219
	12001-13000	9.40705		14001-15000	8.81176
	13001-14000	4.19641	10	1-1000	5.10276
	14001-15000	5.33567		1001-2000	21.3824
4	1-1000	24.8259		2001-3000	15.4753
	1001-2000	15.1603		3001-4000	9.94955
	2001-3000	13.8681		4001-5000	8.89465
	3001-4000	9.92901		5001-6000	23.727
	4001-5000	8.98341		6001-7000	15.7525
	5001-6000	10.1666	11	1-1000	10.2034
	6001-7000	11.4176		1001-2000	43.8724
	7001-8000	11.1445		2001-3000	45.1242
	8001-9000	17.4743		3001-4000	36.9436
	9001-10000	10.867		4001-5000	30.088
	10001-11000	12.7851		5001-6000	27.436
	11001-12000	20.6006		6001-7000	35.8869
	12001-13000	21.7695		7001-8000	59.4967
	13001-14000	23.027		8001-9000	42.7478
	14001-15000	21.7277		9001-10000	15.8325
	15001-16000	15.1923		10001-11000	10.3556
	16001-17000	13.9965		11001-12000	28.7109
	17001-18000	15.3135		12001-13000	43.3148
	18001-19000	17.9876		13001-14000	38.5267
	19001-20000	11.8324		14001-15000	24.9743
5	1-1000	29.6241		15001-16000	25.1993
	1001-2000	15.2448		16001-17000	31.5889
	2001-3000	41.4934		17001-18000	23.5168
	3001-4000	61.9143		18001-19000	12.8052
	4001-5000	105.987
	5001-6000	38.9975
	6001-7000	31.7475
	7001-8000	26.0305
	8001-9000	24.8223
	9001-10000	30.4401
	10001-11000	32.2028
	11001-12000	25.0809
	12001-13000	28.9857
	13001-14000	24.3439
	14001-15000	22.8958
	15001-16000	21.3556
	16001-17000	16.7783
	17001-18000	5.99073
6	1-1000	7.7847
	1001-2000	11.8588
	2001-3000	19.9176
	3001-4000	22.7273
	4001-5000	19.3234
	5001-6000	15.4855
	6001-7000	23.1986
	7001-8000	26.1428
	8001-9000	13.6119
	9001-10000	14.1904
	10001-11000	22.3666
	11001-12000	32.0679
	12001-13000	18.2558
	13001-14000	9.20766

## Sheet: Dataset EV3-2
H3T3A Intestine Profiles:
Intestine #	Averaged Pixel Range	Value	Intestine #	Averaged Pixel Range	Value
1	1-1000	20.6132	7	1-1000	12.6884
	1001-2000	46.75		1001-2000	22.9347
	2001-3000	37.0876		2001-3000	20.7817
	3001-4000	36.6614		3001-4000	33.563
	4001-5000	33.5359		4001-5000	21.7369
	5001-6000	20.2312		5001-6000	15.474
	6001-7000	15.4788		6001-7000	9.73118
	7001-8000	16.5784		7001-8000	11.3887
	8001-9000	23.103		8001-9000	7.99955
	9001-10000	19.1134		9001-10000	11.4261
	10001-11000	16.807		10001-11000	12.4926
	11001-12000	18.029		11001-12000	10.2399
2	1-1000	27.1785		12001-13000	11.0257
	1001-2000	71.15		14001-15000	10.592
	2001-3000	137.755		15001-16000	10.0309
	3001-4000	139.206		16001-17000	10.7248
	4001-5000	107.173		17001-18000	9.13863
	5001-6000	48.3376		18001-19000	9.08315
	6001-7000	34.9433	8	1-1000	26.5606
	7001-8000	20.0759		1001-2000	27.484
	8001-9000	19.9692		2001-3000	66.5189
	9001-10000	24.1831		3001-4000	54.4254
	10001-11000	26.4794		4001-5000	27.8123
	11001-12000	22.6884		5001-6000	24.8575
	12001-13000	21.5044		6001-7000	39.0111
	14001-15000	22.1295		7001-8000	31.1511
	15001-16000	21.6227		8001-9000	23.8431
	16001-17000	23.6305		9001-10000	27.6958
	17001-18000	20.9243		10001-11000	24.2273
	18001-19000	9.68809		11001-12000	21.7327
3	1-1000	30.1909		12001-13000	15.6967
	1001-2000	121.696		13001-14000	6.98254
	2001-3000	174.519		14001-15000	10.7804
	3001-4000	141.094		15001-16000	17.5574
	4001-5000	124.484		17001-18000	17.1694
	5001-6000	57.0683		18001-19000	14.5743
	6001-7000	47.3143	9	1-1000	14.7617
	7001-8000	33.2851		1001-2000	43.4367
	8001-9000	24.2944		2001-3000	58.1619
	9001-10000	37.8765		3001-4000	42.8541
	10001-11000	37.1751		4001-5000	41.9769
	11001-12000	36.6527		5001-6000	41.9513
	12001-13000	39.9997		6001-7000	40.3155
	13001-14000	34.5868		7001-8000	41.0618
	14001-15000	37.3295		8001-9000	29.6138
	15001-16000	28.6293		9001-10000	25.9964
4	1-1000	69.7969		10001-11000	21.6798
	1001-2000	83.544		11001-12000	29.6605
	2001-3000	149.184		12001-13000	24.2124
	3001-4000	176.115		13001-14000	13.8444
	4001-5000	88.5982	10	1-1000	20.8007
	5001-6000	29.7455		1001-2000	55.6373
	6001-7000	51.5034		2001-3000	85.083
	7001-8000	33.3592		3001-4000	19.4727
	8001-9000	18.3698		4001-5000	10.8628
	9001-10000	21.7458		5001-6000	13.3096
	10001-11000	26.3833		6001-7000	11.4964
	11001-12000	32.4935		7001-8000	14.318
	12001-13000	22.6952		8001-9000	19.5893
	13001-14000	22.6847		9001-10000	9.62604
	14001-15000	23.1652		10001-11000	14.8405
	15001-16000	24.8233		11001-12000	12.5775
	16001-17000	22.6352		12001-13000	9.80245
	17001-18000	10.7756		13001-14000	12.0938
	18001-19000	6.35193		14001-15000	15.2871
5	1-1000	65.2513		15001-16000	16.4109
	1001-2000	70.132		16001-17000	12.2351
	2001-3000	65.8728		17001-18000	8.62175
	3001-4000	76.7454		18001-19000	9.7115
	4001-5000	65.5443		19001-20000	14.4604
	5001-6000	55.629		20001-21000	14.0463
	6001-7000	48.7979	11	1-1000	6.49412
	7001-8000	45.2334		1001-2000	18.655
	8001-9000	29.1356		2001-3000	13.9577
	9001-10000	30.4536		3001-4000	34.332
	10001-11000	32.7191		4001-5000	7.77334
	11001-12000	33.3032		5001-6000	7.64796
	12001-13000	63.2185		6001-7000	8.81816
	13001-14000	18.0109		7001-8000	5.30052
	14001-15000	16.1397		8001-9000	9.90506
	15001-16000	13.1561		9001-10000	19.2668
	16001-17000	27.2376		10001-11000	9.82384
	17001-18000	13.4916		11001-12000	12.2059
	18001-19000	17.795		12001-13000	9.66497
	19001-20000	16.4785		13001-14000	10.3516
6	1-1000	18.1799		14001-15000	10.2787
	1001-2000	19.4589		15001-16000	6.62879
	2001-3000	28.7198		16001-17000	4.31155
	3001-4000	28.4567		17001-18000	1.39269
	4001-5000	25.0446	12	1-1000	34.335
	5001-6000	18.8164		1001-2000	68.2341
	6001-7000	23.4903		2001-3000	55.876
	7001-8000	45.0036		3001-4000	16.2245
	8001-9000	33.9421		4001-5000	13.076
	9001-10000	18.1669		5001-6000	17.2866
	10001-11000	23.2222		6001-7000	29.9891
	11001-12000	31.2263		7001-8000	28.8486
	12001-13000	26.6316		8001-9000	24.778
	13001-14000	6.61087		9001-10000	24.3421
				10001-11000	20.3138
				11001-12000	18.9748
				12001-13000	19.5899
				13001-14000	13.3035
				14001-15000	10.5637
				15001-16000	10.4055
				16001-17000	4.40553
