# Supplementary material for: Old and newly synthesized histones are asymmetrically distributed in Drosophila intestinal stem cell divisions
Source: EMBO Rep. 2023 May 31;24(7):e56404. doi: 10.15252/embr.202256404 (PMC10328082; doi:10.15252/embr.202256404)
Supplement: Supplementary file 13 — Dataset EV4 [file EMBR-24-e56404-s003.xlsx]

## Sheet: Dataset EV4-1
Dataset EV4: Quantification of old and new H3 and H2A in post-mitotic pairs identified by Delta antibody with imaging on fixed samples.
H3 Data with Delta Antibody:
Delta-Asymmetric			Delta-Symmetric
Pair #	Old	Log2	Pair #	Old	Log2
	Cell 1 / Cell 2	(old)		Cell 1 / Cell 2	(old)
1	4.281	2.098	1	0.921	-0.118
2	1.06	0.084	2	0.904	-0.145
3	0.816	-0.293	3	1.659	0.73
4	1.248	0.32	4	0.819	-0.288
5	5.667	2.503	5	0.831	-0.267
6	1.01	0.014	6	1.005	0.007
7	2.737	1.452	7	1.13	0.176
8	1.07	0.097	8	1.018	0.025
9	3.073	1.62	9	0.972	-0.042
10	1.192	0.254	10	0.927	-0.11
11	1.872	0.905
12	2.092	1.065
13	1.034	0.048
14	1.209	0.274
15	1.657	0.728
16	3.599	1.847
17	1.494	0.58
18	2.812	1.491
19	3.324	1.733
20	1.177	0.235
21	1.19	0.251
22	1.036	0.051
23	1.489	0.574
24	3.678	1.879
25	1.714	0.777
26	1.86	0.896
27	1.144	0.194
28	1.66	0.731
29	1.122	0.166
30	1.137	0.185
31	1.34	0.422
32	1.056	0.079
33	1.607	0.684
34	1.671	0.74
35	1.684	0.752
36	2.945	1.558
37	1.254	0.326
38	1.094	0.129
39	1.627	0.702
40	1.459	0.545
41	1.265	0.339

## Sheet: Dataset EV4-2
H2A Data with Delta Antibody:
Delta-Asymmetric			Delta-Symmetric
Pair #	Old	Log2	Pair #	Old	Log2
	Cell 1 / Cell 2	(old)		Cell 1 / Cell 2	(old)
1	0.821	-0.285	1	1.003	0.005
2	1.069	0.097	2	1.27	0.344
3	0.999	-0.002	3	1.021	0.031
4	1.13	0.177	4	0.944	-0.082
5	0.518	-0.948	5	0.967	-0.048
6	4.067	2.024	6	0.991	-0.014
7	1.06	0.085
8	1.131	0.178
9	1.11	0.15
10	1.007	0.011
11	1.006	0.008
12	1.028	0.04
13	1.046	0.065
14	0.923	-0.115
15	0.79	-0.34
16	1.088	0.121
17	1.459	0.545
18	0.779	-0.359
19	0.799	-0.323
20	0.931	-0.103
21	0.945	-0.082
22	0.629	-0.669
23	0.952	-0.071
24	0.907	-0.142
25	0.971	-0.042
26	1.123	0.167
27	1.19	0.251
28	0.842	-0.247
29	0.911	-0.135
30	0.895	-0.16
31	1.126	0.171
32	0.999	-0.002
